# Supplementary material for: An Atlas of Altered Expression of Deubiquitinating Enzymes in Human Cancer
Source: PLoS One. 2011 Jan 25;6(1):e15891. doi: 10.1371/journal.pone.0015891 (PMC3026797; doi:10.1371/journal.pone.0015891)
Supplement: Table S3 — Mean values of the data presented in Figure 1B of the main text. The mean ISH score of replicate cores arrayed in the TMAs was used to calculate the final ISH scores for each tumor sample. Number of normal and tumor samples analyzed (n°N and n°T respectively) and number of positive samples are reported for each screened tissue. Mean gene expression was calculated as indicated in the Methods and is reported separately for tumor (Average T) and normal tissues (Average N). Statistical significance between mean expression levels in T and N was calculated as reported in the Methods and P-values are reported. In tumor tissues, in all cases, the ISH signals of the over- or under-expressed genes were associated with the tumor cell component and not with the adjacent or infiltrating stroma. The same was true for normal tissues. (XLS) [file pone.0015891.s004.xls]

## Sheet: Supplemental Table 2
		UCHL1	CYLD	USP1	USP2	USP4	USP7	USP9X	USP10	USP11	USP14	USP15	USP16	USP18	USP21	USP22	USP24	USP25	USP28	USP31	USP39	USP48	USP49	USP17	STAMBP	COPS5	COPS6	EIF3S3	EIF3S5	PSMD14	PRPF8	PSMD7	JOSD1	OTUB1
BREAST	n°N	21	21	21	19	14	22	20	13	14	18	12	21	20	17	17	14	23	23	23	20	23	15	16	20	14	15	17	15	17	14	16	17	10
	n°T	23	22	24	21	24	24	23	22	20	23	21	21	22	20	21	19	24	24	24	20	23	28	21	27	23	21	24	25	21	28	24	21	20
	n°N pos (mean ISH score >1)	0	0	0	0	0	0	1	5	2	10	4	14	0	4	13	12	0	0	0	3	5	6	3	0	12	12	11	12	0	4	1	4	0
	n°T pos (mean ISH score >1)	1	2	0	0	0	0	2	10	3	22	4	4	1	4	7	7	1	1	0	6	1	15	0	1	22	15	7	8	5	5	1	6	3
	Average N (all)	0	0.0595238	0	0	0	0	0.2375	1.07692	0.392857	1.25	0.666667	1.40476	0	0.558824	1.41176	1.96429	0.173913	0	0.0434783	0.4375	0.326087	0.966667	0.583333	0.075	1.79762	1.96667	1.32353	2	0.0882353	0.714286	0.34375	0.5	0
	Average T (all)	0.076087	0.284091	0	0	0	0	0.228261	1.20455	0.45	2.41304	0.5	0.809524	0.136364	0.5	0.952381	1.14474	0.1875	0.0625	0	0.6875	0.217391	1.57143	0.047619	0.185185	2.55435	1.78571	0.833333	1.12	0.761905	0.535714	0.166667	1.16667	0.5
	Delta (Average T - Average N)	0.076087	0.224567	0	0	0	0	-0.00923913	0.127622	0.0571429	1.16304	-0.166667	-0.595238	0.136364	-0.0588235	-0.459384	-0.819549	0.013587	0.0625	-0.0434783	0.25	-0.108696	0.604762	-0.535714	0.110185	0.756729	-0.180952	-0.490196	-0.88	0.673669	-0.178571	-0.177083	0.666667	0.5
	Ttest P-value	0.328183	0.0460248	1	1	1	1	0.944795	0.548811	0.779603	1.25527e-05	0.497005	0.00750652	0.110329	0.794036	0.0158638	0.00141019	0.910706	0.327716	0.328183	0.171528	0.527332	0.0555239	0.0319809	0.28568	4.90935e-05	0.530658	0.107561	0.000292392	0.00108715	0.544718	0.296977	0.0154625	0.00842804
	Fisher P-value	1	0.488372	1	1	1	1	1	0.737196	1	0.00534402	0.419612	0.00436818	1	1	0.0109953	0.0112666	1	1	1	0.450576	0.186803	0.525602	0.0720721	1	0.544144	0.704956	0.0307753	0.00791169	0.0528687	0.450806	1	1	0.53202
BRONCHI AND LUNG	n°N	22	31	24	17	28	36	15	26	27	29	21	24	31	30	27	21	26	38	32	24	37	12	12	9	15	21	24	11	11	9	12	17	10
	n°T	25	25	26	15	28	28	15	25	25	25	25	17	27	24	26	25	13	28	27	24	27	25	9	29	11	27	34	22	8	30	10	11	24
	n°N pos (mean ISH score >1)	0	1	0	3	0	0	0	4	4	0	0	5	0	2	6	7	1	0	1	0	0	0	1	0	2	1	0	0	0	0	0	4	0
	n°T pos (mean ISH score >1)	7	2	1	2	0	0	6	8	7	3	2	8	2	4	6	4	3	0	3	0	0	1	0	0	7	1	0	2	0	0	1	8	0
	Average N (all)	0.0454545	0.145161	0	0.411765	0	0	0.2	0.403846	0.333333	0.258621	0.0952381	0.5625	0.0322581	0.133333	0.648148	0.916667	0.173077	0	0.078125	0	0	0	0.208333	0	0.4	0.238095	0.0416667	0.454545	0	0	0.0833333	0.823529	0
	Average T (all)	0.67	0.23	0.115385	0.6	0	0	0.933333	0.84	0.62	0.44	0.7	1.05882	0.296296	0.395833	0.673077	0.6	0.5	0	0.296296	0.25	0	0.6	0.111111	0.0689655	1.18182	0.111111	0.0294118	0.772727	0.125	0.266667	0.8	1.59091	0.125
	Delta (Average T - Average N)	0.624545	0.0848387	0.115385	0.188235	0	0	0.733333	0.436154	0.286667	0.181379	0.604762	0.496324	0.264038	0.2625	0.0249288	-0.316667	0.326923	0	0.218171	0.25	0	0.6	-0.0972222	0.0689655	0.781818	-0.126984	-0.0122549	0.318182	0.125	0.266667	0.716667	0.76738	0.125
	Ttest P-value	0.00682764	0.432182	0.0761865	0.337764	1	1	0.000262494	0.0521519	0.174147	0.251521	3.12453e-06	0.026873	0.0102137	0.109763	0.902018	0.148903	0.129841	1	0.093524	0.00459466	1	2.53093e-05	0.635253	0.160909	0.0360511	0.468994	0.793403	0.133225	0.350617	0.00293929	0.00618786	0.0113804	0.0829599
	Fisher P-value	0.010355	0.580628	1	1	1	1	0.0168582	0.19935	0.316965	0.092727	0.492754	0.0977557	0.212341	0.388968	1	0.298104	0.0990991	1	0.323229	1	1	1	1	1	0.0135011	1	1	0.541667	1	1	0.454545	0.018866	1
COLON RECTUM	n°N	37	27	37	34	27	37	35	30	33	37	22	38	38	33	23	31	34	38	38	35	38	10	33	21	29	29	34	11	34	33	11	31	11
	n°T	27	26	28	28	26	28	28	23	24	28	25	28	28	26	25	26	24	28	28	28	28	20	27	31	17	25	33	31	24	30	17	24	25
	n°N pos (mean ISH score >1)	0	0	0	0	0	0	1	7	2	2	2	1	0	2	4	12	0	0	0	0	0	3	0	0	15	15	7	10	0	0	1	30	0
	n°T pos (mean ISH score >1)	0	0	0	0	3	0	6	17	1	0	1	0	0	0	0	7	3	0	0	0	0	4	1	0	10	16	25	18	5	2	4	23	6
	Average N (all)	0	0	0	0.102941	0	0	0.114286	0.666667	0.212121	0.108108	0.272727	0.0789474	0	0.424242	0.391304	0.943548	0.117647	0	0	0.0285714	0	0.65	0	0.047619	1.24138	1.17241	0.514706	1.81818	0	0.030303	0.409091	2.17742	0
	Average T (all)	0.00925926	0.0576923	0	0	0.461538	0	0.482143	1.47826	0.0833333	0	0.26	0.0357143	0	0.269231	0.02	0.875	0.354167	0	0	0	0	0.7	0.12963	0	1.29412	1.58	1.78788	1.58065	0.75	0.3	0.764706	2.35417	0.84
	Delta (Average T - Average N)	0.00925926	0.0576923	0	-0.102941	0.461538	0	0.367857	0.811594	-0.128788	-0.108108	-0.0127273	-0.0432331	0	-0.155012	-0.371304	-0.0685484	0.23652	0	0	-0.0285714	0	0.05	0.12963	-0.047619	0.0527383	0.407586	1.27317	-0.237537	0.75	0.269697	0.355615	0.176747	0.84
	Ttest P-value	0.326527	0.0308995	1	0.0506507	0.000319595	1	0.00843435	0.000417637	0.241296	0.160124	0.92513	0.529127	1	0.182536	0.0201556	0.749966	0.0800902	1	1	0.324375	1	0.882071	0.257376	0.162298	0.862693	0.0700424	3.04975e-10	0.317401	1.58447e-05	0.0227419	0.195654	0.250327	2.20945e-05
	Fisher P-value	1	1	1	1	0.110988	1	0.0381268	0.000325523	1	0.501923	0.592969	1	1	0.498539	0.0455083	0.406662	0.065595	1	1	1	1	0.657294	0.45	1	0.762401	0.417027	7.61907e-06	0.0668349	0.00927606	0.222734	0.619455	1	0.147917
MELANOMA	n°N	11	12	10	10	13	13	10	11	10	12	10	9	10	10	10	11	13	13	13	10	11	10	11	10	10	3	9	8	10	10	3	10	7
	n°T	16	13	16	16	16	16	14	16	15	14	15	15	16	15	11	15	16	16	16	16	14	10	15	14	15	16	15	14	15	14	8	15	10
	n°N pos (mean ISH score >1)	0	0	0	0	0	0	0	1	0	0	1	1	0	0	0	4	0	0	0	0	0	0	0	0	3	1	0	3	0	0	0	0	0
	n°T pos (mean ISH score >1)	0	2	0	0	0	0	0	8	7	2	0	2	0	2	6	13	0	0	0	2	6	0	0	0	12	11	3	3	1	2	0	1	0
	Average N (all)	0	0	0	0	0	0	0	0.409091	0	0.0416667	0.4	0.888889	0	0.05	0.65	1.18182	0	0	0	0.05	0	0	0	0	1	0.666667	0.333333	1.25	0	0	0.666667	0	0
	Average T (all)	0.09375	0.32	0	0	0	0	0.196429	1.34375	1.2	0.5	0.533333	0.65	0.125	0.433333	1.227	1.51	0.0625	0	0	0.515625	0.892857	0	0.0333333	0	2	1.84375	0.533333	0.857143	0.433333	0.571429	0	0.2	0.1
	Delta (Average T - Average N)	0.09375	0.32	0	0	0	0	0.196429	0.934659	1.2	0.458333	0.133333	-0.238889	0.125	0.383333	0.577	0.328182	0.0625	0	0	0.465625	0.892857	0	0.0333333	0	1	1.17708	0.2	-0.392857	0.433333	0.571429	-0.666667	0.2	0.1
	Ttest P-value	0.0543855	0.0730612	1	1	1	1	0.00994057	0.00401796	0.000426376	0.013121	0.47928	0.249752	0.103771	0.0172317	0.0129917	0.116601	0.33317	1	1	0.00909366	0.00478973	1	0.334282	1	0.0045305	0.211156	0.470355	0.242938	0.0068656	0.0142334	0.183503	0.188716	0.343436
	Fisher P-value	1	0.48	1	1	1	1	1	0.0416711	0.0201893	0.483077	0.4	1	1	0.5	0.0124	0.0135011	1	1	1	0.507692	0.0195652	1	1	1	0.0344256	0.52322	0.266304	0.624355	1	0.492754	1	1	1
LARYNX	n°N	27	31	29	23	28	38	23	26	27	23	27	24	31	24	30	23	20	38	31	30	38	10	17	17	11	22	12	12	10	10	10	17	6
	n°T	27	28	25	23	29	29	23	28	25	26	25	18	26	27	27	23	21	29	27	24	29	30	20	28	21	19	29	28	17	28	27	21	26
	n°N pos (mean ISH score >1)	1	0	0	0	0	0	1	1	0	9	0	6	0	2	2	14	0	0	2	0	0	0	0	2	3	6	2	8	0	0	0	6	0
	n°T pos (mean ISH score >1)	10	3	4	1	0	0	15	16	6	12	7	1	6	4	8	11	0	0	8	6	0	5	0	0	15	16	0	18	1	4	16	14	3
	Average N (all)	0.0555556	0.00806452	0.0172414	0.130435	0	0	0.380435	0.269231	0.12963	0.891304	0.537037	0.5625	0.0806452	0.291667	0.433333	1.31522	0.05	0	0.129032	0	0	0.2	0	0.352941	1	1	0.5	1.29167	0.05	0	0.2	1.08824	0
	Average T (all)	0.824074	0.366071	0.51	0.271739	0	0	1.1413	1.42857	0.66	1.32692	0.88	0.277778	0.580308	0.462963	0.925926	1.08696	0.190476	0	0.648148	0.697917	0	0.866667	0.05	0.107143	1.85714	1.71053	0.413793	1.53571	0.411765	0.571429	1.51852	1.88095	0.480769
	Delta (Average T - Average N)	0.768519	0.358007	0.492759	0.141304	0	0	0.76087	1.15934	0.53037	0.435619	0.342963	-0.284722	0.499663	0.171296	0.492593	-0.228261	0.140476	0	0.519116	0.697917	0	0.666667	0.05	-0.245798	0.857143	0.710526	-0.0862069	0.244048	0.361765	0.571429	1.31852	0.792717	0.480769
	Ttest P-value	0.000862561	0.00836622	0.00100372	0.124663	1	1	0.000147409	5.19889e-09	0.00349992	0.0769712	0.0146969	0.111879	2.85002e-05	0.333198	0.00811202	0.196996	0.148388	1	0.00890613	1.00334e-05	1	0.00116567	0.329877	0.27239	0.00718783	0.00441413	0.681993	0.439154	0.0277406	0.00120403	5.50374e-07	0.00739219	0.00119173
	Fisher P-value	0.00503156	0.100772	0.0399999	1	1	1	2.32425e-05	2.04501e-05	0.00869906	0.773643	0.00359309	0.20798	0.00634448	0.671273	0.0354563	0.554444	1	1	0.0340122	0.00521141	1	0.30586	1	0.137374	0.0265033	0.000436637	0.0804878	1	1	0.556188	0.00172527	0.101354	1
KIDNEY	n°N	15	16	15	14	20	20	14	15	15	13	14	14	15	14	15	15	15	20	20	15	20	10	12	22	12	10	21	9	13	9	10	14	10
	n°T	16	19	18	16	20	20	14	18	18	18	13	15	18	16	18	16	16	20	20	17	20	27	9	24	13	21	29	24	11	24	14	15	18
	n°N pos (mean ISH score >1)	7	0	0	3	0	0	0	0	3	9	0	0	0	0	0	1	0	0	0	0	0	1	1	1	0	0	5	0	0	0	0	0	0
	n°T pos (mean ISH score >1)	0	0	0	1	0	0	0	0	1	12	0	0	0	0	0	1	0	0	0	0	0	0	0	0	0	0	1	1	0	2	0	0	0
	Average N (all)	0.85	0	0	0.607143	0	0	0.125	0	0.566667	1.5	0	0	0	0	0	0.416667	0.2	0	0	0	0	0.35	0.166667	0.0909091	0.0416667	0.4	0.47619	0.111111	0	0	0	0.214286	0
	Average T (all)	0.015625	0	0.0277778	0.171875	0	0	0.160714	0.0555556	0.222222	1.5	0	0	0	0	0	0.421875	0.25	0	0	0	0	0.111111	0	0.0416667	0.230769	0.142857	0.310345	0.375	0	0.291667	0.214286	0.266667	0.0555556
	Delta (Average T - Average N)	-0.834375	0	0.0277778	-0.435268	0	0	0.0357143	0.0555556	-0.344444	0	0	0	0	0	0	0.00520833	0.05	0	0	0	0	-0.238889	-0.166667	-0.0492424	0.189103	-0.257143	-0.165846	0.263889	0	0.291667	0.214286	0.052381	0.0555556
	Ttest P-value	0.000577899	1	0.331333	0.0151013	1	1	0.689621	0.331333	0.0722199	1	1	1	1	1	1	0.979036	0.748841	1	1	1	1	0.242296	0.338801	0.626067	0.162323	0.178616	0.418911	0.115291	1	0.0315572	0.0822769	0.705145	0.331333
	Fisher P-value	0.00244716	1	1	0.315453	1	1	1	1	0.308284	1	1	1	1	1	1	1	1	1	1	1	1	0.27027	1	0.478261	1	1	0.070444	1	1	1	1	1	1
STOMACH	n°N	28	28	25	21	20	23	23	23	24	23	23	22	27	25	27	23	20	29	29	27	26	11	13	11	15	22	24	13	12	11	18	16	10
	n°T	20	19	20	17	20	20	18	20	20	19	17	17	20	19	20	20	19	20	20	19	19	20	18	29	16	18	32	28	18	30	15	17	25
	n°N pos (mean ISH score >1)	0	1	24	2	0	7	6	2	0	8	3	4	0	4	3	12	0	0	0	0	1	7	0	11	3	6	0	5	0	0	0	11	0
	n°T pos (mean ISH score >1)	1	0	1	1	0	1	7	2	4	9	2	0	1	1	0	8	0	0	0	0	0	7	1	1	9	8	0	11	0	1	0	15	0
	Average N (all)	0	0.0892857	2.59	0.404762	0	0.76087	0.608696	0.586957	0.333333	0.913043	0.652174	0.522727	0.12963	0.42	0.537037	1.40217	0	0	0	0.0185185	0.173077	1.36364	0	2.81818	0.8	0.75	0	1	0	0	0.0277778	1.65625	0
	Average T (all)	0.0875	0.0526316	0.1625	0.323529	0	0.1	0.819444	0.6	0.525	1.28947	0.411765	0.323529	0.225	0.236842	0.2	1.15	0.263158	0	0	0.118421	0.210526	1	0.111111	0.137931	1.46875	1.02778	0.03125	1.21429	0.0833333	0.133333	0.6	2.08824	0.12
	Delta (Average T - Average N)	0.0875	-0.0366541	-2.4275	-0.0812325	0	-0.66087	0.210749	0.0130435	0.191667	0.37643	-0.240409	-0.199198	0.0953704	-0.183158	-0.337037	-0.252174	0.263158	0	0	0.0999025	0.0374494	-0.363636	0.111111	-2.68025	0.66875	0.277778	0.03125	0.214286	0.0833333	0.133333	0.572222	0.431985	0.12
	Ttest P-value	0.329877	0.605265	9.22211e-15	0.594861	1	0.022555	0.303096	0.941081	0.273036	0.167811	0.13409	0.210875	0.386161	0.22763	0.0117067	0.158623	0.0207195	1	1	0.118065	0.76953	0.276928	0.331333	2.72788e-15	0.0248363	0.281676	0.325053	0.467321	0.187176	0.1033	0.000640073	0.159422	0.0829853
	Fisher P-value	0.416667	1	1.58051e-10	1	1	0.0503583	0.503288	1	0.0356903	0.531096	1	0.117871	0.425532	0.37017	0.250694	0.543532	1	1	1	1	1	0.153494	1	5.19076e-09	0.0658929	0.326688	1	1	1	1	1	0.224503	1
NHL	n°N	11	11	10	10	6	11	11	8	10	10	10	11	10	10	11	10	11	11	11	11	11	9	7	10	10	7	8	8	10	8	7	10	8
	n°T	28	28	29	29	29	29	29	29	28	21	28	29	29	29	28	29	29	29	29	29	29	27	27	26	16	26	28	26	25	26	11	17	26
	n°N pos (mean ISH score >1)	4	8	3	0	0	0	5	8	4	6	5	1	0	2	6	4	0	7	0	2	0	0	5	2	5	4	2	6	3	2	0	7	0
	n°T pos (mean ISH score >1)	2	16	0	1	0	0	1	20	1	19	6	0	0	0	3	1	0	3	0	6	0	0	5	0	11	0	4	10	2	4	3	11	0
	Average N (all)	0.613636	1.61364	0.5	0	0	0	0.886364	1.9375	0.7	1.45	1.25	0.272727	0.25	0.35	1.63636	0.85	0.545455	0.954545	0	0.477273	0.181818	0	1.71429	0.4	1.45	1.35714	0.75	1.5625	0.65	0.6875	0.571429	1.45	0
	Average T (all)	0.232143	1.10714	0	0.0689655	0	0	0.0517241	1.67241	0.107143	2.14286	0.678571	0.12069	0	0.0172414	0.428571	0.12069	0.0344828	0.310345	0	0.724138	0	0	0.518519	0	1.5	0.115385	0.464286	1.19231	0.38	0.653846	0.727273	1.67647	0.115385
	Delta (Average T - Average N)	-0.381494	-0.506494	-0.5	0.0689655	0	0	-0.834639	-0.265086	-0.592857	0.692857	-0.571429	-0.152038	-0.25	-0.332759	-1.20779	-0.72931	-0.510972	-0.644201	0	0.246865	-0.181818	0	-1.19577	-0.4	0.05	-1.24176	-0.285714	-0.370192	-0.27	-0.0336538	0.155844	0.226471	0.115385
	Ttest P-value	0.191509	0.0695445	0.0847852	0.325875	1	1	0.0131288	0.261928	0.0363173	0.130629	0.0253008	0.331346	0.0957339	0.193377	0.00574059	0.0742441	0.00894439	0.0225125	1	0.250953	0.16689	1	0.0190802	0.167851	0.885284	0.0184681	0.424983	0.235989	0.420992	0.919838	0.652302	0.314633	0.0830076
	Fisher P-value	0.0423396	0.476972	0.0131305	1	1	1	0.0036109	0.158866	0.0122166	0.0673683	0.116062	0.275	1	0.0607287	0.00775276	0.0110151	1	0.00150345	1	1	1	1	0.013888	0.0714286	0.424956	0.000855327	0.596343	0.109988	0.127843	0.608716	0.245098	1	1
PROSTATE	n°N	18	17	19	20	19	20	18	15	18	20	17	20	20	15	14	16	18	20	20	20	20	7	18	17	16	18	22	19	18	24	20	17	7
	n°T	20	20	20	20	20	20	20	20	19	20	20	20	20	19	19	19	18	20	20	20	20	23	19	22	17	19	24	22	19	24	21	16	21
	n°N pos (mean ISH score >1)	0	0	0	0	0	0	0	5	0	0	0	1	0	0	0	2	0	0	0	0	0	3	2	0	2	11	2	17	0	0	0	6	0
	n°T pos (mean ISH score >1)	1	0	0	0	2	0	0	10	0	0	0	1	0	0	0	8	0	0	0	0	0	0	0	0	2	8	6	16	0	3	1	4	4
	Average N (all)	0.0138889	0.102941	0	0	0.315789	0	0.0555556	0.9	0	0	0.176471	0.1	0	0.233333	0.25	1.01562	0	0	0.2	0	0	0.928571	0.222222	0.147059	0.53125	1.30556	0.25	1.92105	0.0833333	0	0	1.05882	0
	Average T (all)	0.075	0.05	0	0	0.65	0	0.15	1.1	0.0263158	0	0.1	0.1	0	0.131579	0.421053	1.14474	0	0	0	0	0	0.173913	0.105263	0.136364	0.441176	1.10526	0.822917	1.86364	0.131579	0.416667	0.190476	0.96875	0.666667
	Delta (Average T - Average N)	0.0611111	-0.0529412	0	0	0.334211	0	0.0944444	0.2	0.0263158	0	-0.0764706	0	0	-0.101754	0.171053	0.129112	0	0	-0.2	0	0	-0.754658	-0.116959	-0.0106952	-0.0900735	-0.200292	0.572917	-0.0574163	0.0482456	0.416667	0.190476	-0.0900735	0.666667
	Ttest P-value	0.354997	0.407763	1	1	0.0182982	1	0.263284	0.351151	0.330565	1	0.366684	1	1	0.404376	0.136259	0.303826	1	1	0.0420863	1	1	0.0773747	0.424683	0.91012	0.718758	0.504341	0.00645861	0.755879	0.589097	0.00915163	0.103565	0.709159	0.00321293
	Fisher P-value	1	1	1	1	0.487179	1	1	0.491599	1	1	1	1	1	1	1	0.0712	1	1	1	1	1	0.00862069	0.22973	1	1	0.32998	0.246989	0.24878	1	0.234043	1	0.707985	0.545299
